# Supplementary material for: Sequence and phylogenetic analysis of a novel alphaendornavirus, the first virus described from the oomycete plant pathogen Phytophthora heveae
Source: Arch Virol. 2023 May 11;168(6):158. doi: 10.1007/s00705-023-05786-7 (PMC10175314; doi:10.1007/s00705-023-05786-7)
Supplement: Supplementary file 3 — Supplementary file3 (FASTA 13 KB) [file 705_2023_5786_MOESM3_ESM.fasta]

>Phytophthora_heveae_alphaendornavirus_1
GGAAATGAGCGAAATGGGTCAGTTGAGCGTTGCTCAACTACTACGCCGTCCCCCTCAGGGGGACGGCAACAAAAAATTAAAAATCAATCGGAACAATGTTCAATTGTTCCGATTGGGAGTGGAAGGACCTGGAATTCCAGTACTTTCACTCAAACACTGTCTTTACAAGCGCGATATGTATATCGATTGTGCTTTTGGAGACATGTATAGTGATGGCCATACAAATAGTATGGGCATCACTGAATTAATGAATATTTATCACAACAACCAGACATATGACGTAGACAAACCTTTCAACAAGCAAATGTTCAACGCGGATCAATTTTCATGGAGACCGGAGGACCCAATCAACGCACCGATGGGGAAGATGGAATACAAACCGCCATTCCAAGCTCCACCAGTTAGCTCTAGTTACAATTTTGTCAAGTTCCGAAGGCAACTAATCAAGTATGTGAGGAATAAATCACGCCGGTTCACTGGCAACCGAGCCGATCTACTAGGTTTCTTGTCTTCACGATCTAACTTCATTTACTCTGGAACAATGGTTGAAAGATCAAGAATCTCTCACGGACAAATGCAATTGTATGATGGTTACTATATTAAATGCAATTGTTGTGGTGCGCTGTCGTATATACCCATTATCAACATGGTTAGAGAGTTGCCAGTACCACTCAATAAGGATCAAATTTGTACACTGCTAGAAAAATTGCAAAACAAAGAGTTTAATGAAGAAGGAATGTTAGACCTGGACATGGAAGTTTATGGTTTTGAATTGGGCATGCTGTGCATGATGTTTGAAAATGCTAAAATCGATTGCTTCAATTGCGATAAATCGATTTTCGAATCCAGTCATAAAACAGTATATGAGGTGTTCAGTCAAGTTAACCCATATGATTATGGAATTAACGGAGTCACAATTGAACTTTTCAAGAAAATGCTCTACTTAGATAACCCCCCGCCAGAAGATATGCCAGAGTCCAGAAAGGTTTACGACAAAATTAAAAATCAGGACATGCAAGCATTTTTACAACGGGTGGATAGATCTTATGCGCATGTGAACTTCAAGGTCGATGTGCAAAGTAACGCTGGTTTGTTCCAGCGGTTAGATAACATCAGATTCGCAGCTAATCAAAACTTATCTGAACAGAGCTTGGGAGTGATCGAGATAGAAGAAGTGTTGCTCCTGTCTGAGATTTCCGCAATGTTCAACAACACCATTAACATATCTCCAAGCAGTTTGAACATTGCTCACGCGCTCAATTCGGGTTTCCACTGTTTGTACGATTCTCCATTCTTCGAATGTACAGAATTGCCCTTCACTAACACTAAAGACCCTCAACCCTACAGTCTAATATCAGCATTCCCTGGAATTGACATGGAGGCAGCTGTTCAAGAAAACAATTTCATATTAGTTTACAACTTTAATGCTGTGGATTACAATCTTGTACATGGGCATGCTATTTGTTCACCCGTCACCGGGTGCAACTTTCCTGCTCTATGGTCCATCCAAATGTCCAAGTTAGTGAGCTTATACGCAGGTTGTGAAATCAGAGGTGACAGGTTTGATTTCCAAACTATTCGAAGTACCGAACACTTTCAAGTAGTGCGGGTTGTCAAACCATCAGCAAAGCCCACGAGATTGTTAATTGGCACATCGCACTTACGTGTAAAGTTGCCCGTCATTGATACTAATTCAGTTGTGAAAACGGTAGGATTGTTTGGAACTAGGTGGGATTGGATGGAAGTCAACGTTGATTTAGCAAGGAGAATCATCATTAATGCCATTTCAGGCAAGAAAAGTATAGATGCTTTGCTCTCTTACATTGCAGGCACTACATCAACTAAGTATTCCGTGGGTGGAAAATTAGTAGACCTGACGAGTGTTGCATTGACGGATGGTCTGCCAGAACTGACCTACGCATTGGTGGTGCTACATGATCAGGAACGCTTAGTAAATTGGGTGAAACTGAATGTTATCGGGGGTATCAATGTGCGCGACGTGCAGACTCACGTCTACGAAGTGTTATCATCTAAGATTTTGCAGTTAATCAGAGTAACATTACCCTCAGCTTATGAAAACATCGAAAAGCTATTTGTTGAGAAACACAAATTATCTTTCAAGCGTGACAGCCTTATTTTGAGACAACATCAGACTCCTGACCTGAATTCTATTTTGCCATATAAAGTGTTGACTAGGATTTCTACTATCAATTCTAACTACATGTTTAACGTTACATCATGCGTCCACCATGAAGCTAGTTGCGTGCATGAATACTCCAGCAAACCTTGTATGTGTTGTGGTCTAGCAGCTAAAGAAAACTCACCTTATTGTGAATGTTGTTTGCCAGCGGACACTGAAGAGCACTCTTGTATGCATGTTTGTAAGGGTACACATTTTTGCGCTCTTAAAAACGCCACGGGAAATTGTAATCATGCAGGATTTTGTGACTGTTGTAAATTGCCGCACTGCTTCGAGTTCTGCATGTGTTGTTCAGTTGATGTTGAAGTGGTTGAAGTGGAAAGACCGGTTACGAGTCTGAAGAAAACCGCTAGCAAGTCATCAAAACCTGACTCTCACGATCGTGCACGCCCTAACATCCAAGTACCGAACTTGGGACAAGTACCAAGTACGCACACAAAGAAAGGTAAAGTTTTGGCTAAACTTACCTTTGAAGGTGAAACGTACAATGTTCGAAAAATACAAAATATTAAAGACCCGGAAGAATTGTTCGTCACTACGGCTGAAGGTTCTATTTATTGCCCTTTCAGACCACTCAGAAATGAGGTAGCGATGTCTCACGCCGGTGTGGATGAACACGATATTATCGATGCTGTGGCCGTGTCAGAATCATGCGCGATTGAATGTATTGTGCGACAGTCAGATTACACTTTCAATGAGGTGTGCAGTCTAACTGGCTATAAAACAGAACATTCTCTCACAGATATTTTGAGTATCTGCCAACAATTGAAACTTAACGTGATTGTCATCTACTCCAACAATGCTATGGTAGTTGCACGAAACGCATCCATCACAGACAAATATATGGTTATAACACACACTGAAGCAGTGTTGGGTTCGCGTGTCAGAGGGCATTGGTGTATATCTACCTTGCCAAAGCTCACCACTTTACCAAACGGTTTTTGGTGTAACATTGATTTTTCCACCACCATGACTGATGCTCTCAATGGGCCTAACACCTTCCATACAACTGAAAATGATCAAAAAACCTTTATTAACACGTTGAAAGAATTAATGCGCACTGAGCTCCAGTTCGATGGTGAAGTAGCACTCAAGTTGCCCACCGTTAAGCAAATTGGAGATGAGTACTTTTTCTCCAATTCTGCAACGCACCAAATTCAAAGAGGTGATGTGAACATTAAGATACCGAATGAATACGCCAAATTACTTGAGTCAGCATCGAACTTCGACACTGTGCAGATTGATGTGTTAGCTACTACTGCCACACACAAAGTTTCCACCAGTAATAAAGAATTGATACATGAAAGATTAGTTGATACAATTAGAGAGTATGGTACTATTCGGGGTGAGATTCTTAGTGGCAGGGGTAATGTAGACATTAACTTTGACGCGATATGTGATGCGTCTTCTTTCGTGTTACCGCAATCCGCTCATGTTTACAAAGCACTAGAACTTGTCCGAGTGAGGTATGAGGATGGCAGTAGTGTTGTGGCGGTTACTAGAAAACATCGATCAGATTGTGTTATTACAGGTTTGAAACAAAAAATATCTGGGTTCACTACTTTCAAAACTTCTATCGCATCGTTAATACGGAAAATGTGCATCCTTATTGACGGTTTAAGAACTGTTTCTAATTATGATTCTCTACAAATTATCAAAAATGTTAATGGCATTGGTGGCACGGGTAAAACCACTTGGATCATGAATCATGTGAGTCGTGATGCAGCAATAGTGTGTAAACTAAGGGCTACTTTGCCAGCATTCAAATCTAAAGGATTTAAATTTGTTGGCACGCTTGAACAATTCTTGCTGGAGAGACCAAATGTAGCGGAGATTGCTTTAGATGAATCGACGCTCACTGATGCCGTTGAATTCATTTGTCTAGCTATACACCCACACATGAAAATTTCTTTATTTGGTGACCAAGATCAAGTGGGGGTTGTTGAGTTCTCCAAAACACCTGGGTGGACTGCGTTAGACAACGCTCAAGACTTTTGTGGTGTGGAAGTCGAGAATTGGACGGAAACTTACCGATTTGGTGAACCATTAGTCACTGAAGTGTTGAAAAACATCTACCCAACGATCACATCGAAATCTGATCATTCCACCACCTACGAGTTTAACAAATTTACAAAATTGAAAGATTTAGTGGAACTAATAACATCTGCTAATGTTGACACTGTATATGTGTTTTACTCTCACGTGGAAGCGGCCTTGCGACATGAATTGGAAAACGAACATGGTATTGTTATAAGGAAAGTTCACGCAAACCAAGGAACAGAAGGGAACAGGGTGTTAGTGGTGTATTCTAATTTCCAACCATCGCCATCGGGTATTCTTCTAGATCGCAAATATGTAACCACTGCACTTACGAGGGCTAAGTCACATTTGATAGTAGCAACAGATTTCACGTCTATAACTGATATCAATATGATGATTGACGTCTGCTTCACGGGGGCAGGTGGCAGTGTGTCTAGAATTTTTTCTGATGATGGTAGTATGATCAGAGAATTGTCATTGCTTGAAATACCACTAATCAACAATTTCATTAGAGAAAACGTCTCCAACATCGACAACTACTCTGTTTCGCCAGATTCAATTAAATTGGATGTGAATTACTCAGGAGTAATAATCAAGGTGCTAGTGGACACACACGGCATTCATGGTCGAGATTTGAAATCAAAAATGATTTTGTCGGGTCGAAAACACTTAGTGACGAGGGAGTTATTGAAAATTCAGGACGAACAACTAGATATGAACCCAGAATTTATTGACGAGGAAGTGTTTTTTGACACCGTGGAAAGTGACCAACAGCCAGACGACATCTTAGAAGTTAAACACTCAAAGATGATCCAAGTCAAGAATTACAGATTGTCATTATTAGCTTGGAATTGGTTAACTAAGATTGCTGATGCTACCTTGCTGATTCAACATGCAAGTGGAGCAGCGTATCTCAAATTAAGAGGAGAGACTATTCAGGTGAAATGCTTCAACGGATGTTCTTTATTTACTGGTTTCAAATTAAACAGTGATAAGATTGGTGAGTGTACTATTAGTAGTGCCCACGTGCAAAACGGTGACAGTCTCCTGTCCAACCTTAATAGTCATGTCAGAACATTTTCAGGGAATACAGAAATGATTCAATTTTTGTTAACTACTATTAAAGACCAGGCATTCCTTAGATCGCAAGGTGCTACCACGGGTAATTGTGTTAAAAGAATCATTGAGAGGACCAAAACTATGCTCAAGCACAACACCTGCAACATGGGTTGTTGTGCTGAACACGGTATGTCAGCGAAACATATCAATCAAGCACTGTATGATTCGTTTGAATCCGCCAATCTCGGCATTATTCGGAAGATCAATTTCCAACCAATTCCTTTCGTGGTATATGTTGATCGTGAAAGTAGACTGGCAGTTTTTCCGAACCATGTCTACATCAATACGATCAACGATTTGATGAGGTTGTCTGATGGCATACAAGGTATGGATGAGGGCTATGAAGTTAACATTGCCAATCGTCAAATGATGGATAAAATTTTAGTGCGTAAATTGCAGGTGGAGAGAGCCGGAATTAAACAGTGTATAATGCCTGAGCGACTGTTTAACGAGTACATGCACACTATGGACTCAGTTATCAACCAACGCCAAATTATTAAAGTTCCCGCAGTAACTGCGAGCGATTCGTTCGCAGATTTCATTGATTGTTTAGCTCTTAATTACATTTATAAAATTTTAAATGTGAGGCACTTTGAAGTGCGAGGAGTGGACTCAAAAATACACACCCTTCAGAATTTGGAAGGTGTTGTTTGTAATGTCAACTCATTGGATGTGCAATCGAAGACCATCTTTGATGTCGTGCATACATCGAAAATTGAGCATTTGAAAAAACTCATCGATCAAACAACGGTGAAAGAAATAAAAGACAAGCTGACACATGATTTGCAGCAGGAAGAGTGTCACCCATCTTTCTTGTGTGATGACAACACATTGCCAACATCAGTCTACTACAATGCTAATCAGGAGGTGTACCAATCCCATGAGCATGTGTATTTCATCAAAGTAGACGCTGATAGTCCGCACATAATTCAACAACACGGTCACAGCTTTTTATTAGGTGAAACCAGTAACCCATTAGCAAAGAGGAATGCCATTTGTAAGCATGTTGAATTATGGCGTTTCGGCCATTACGCTTTGTGTAAAATGGTGTCAACTAAAACCATTCGTCTGCAGTGGAGCCCTCTCACTACTAGAAAGATTCGGAGGTTCACGTCACCAATGCCTAGCATGGAAATTATCGACATCCCGTCTGATATCTACCGCAAGTTACTCTCACGTGCGTTGTATGACACAAATGTGTCTGTCGATGATATGCTAGCTTACAGTAGGAGTATGCTGAGCACCATGGTATATTCCAGTACCGGAGTTACTAGTTCGATAGCAACTGATATGTCTCAAATGATGCAATACATTGCGGTGGTAATGAATGTAGTCAGCCGCAATAGAGCACATGCTGAAGCAGTTAAGTCATATTTGTCTACTGGTGATGATGGGGGCATAATGTCCATGCTAATCCAGACGGTTTCATCCAGGATTAAGACTTGGTTAGCGGAACAACTTGACGAGATAGGTTTACCAGAAATGCTAAGTGCTTACACCGAGTATTACGACACTCATGCAGCTAGTAATTCCATTCTGCACAAAATTATTGCAGCATTTAAGGACGTAGACATTGTGGAAGTGCATCCCACTTGCAAATTGATCGCATACCAGGGTAAAGCCAAGGATCACTCTATCATTAGACAAACTAAACGGAATTGTCCTAGCAACTCAAAATTAGTTCGAGAAGAGCAGAGGGAGACTAAACACGTCCCGATGGGGATTTCCAGTATGGGGGCGACAGAGTATCAGGAGAGTGGTGCGCCATCACAACAACAGCGACAACAAGGAAAATCAACCAAACAATTAGATGGAAAGAATATTGAGGCATCACATAAAGACAGCGTTGGAAAAATGTTGAAGGGAAGTCAATTGATGGGCGACTCAAATATTCCATTAGATGTTCCTGATATTCCAGAACTTGAAAAATCGGACGCAAGTTCTGGTTCTGAGCAAAATGACTCAAATAGCGAAGACGACGAGTCTGATGACACGTCTTCAGGTCTGGAAACACCATTAGAACAAGATGAATTCAATTCGAGTGTGTTGATTAACGGCAAGATTATCAGGGATAGCTATAACAATGAATTTTCGAGATACATGGGTTTGTATTATGCAGACTTATCACCGATTCAAGTTTGTAATTGTAATGAGTATCATCCCGACCAAACTTTAATCAATGAATATTTAACAGCTTCTAAAAAATTGTGGACAGAAGCTCGAAAGTGGTTGGAAGCATCAGACTACATATATACCATAACTAAAGGTACCCTCATTGCAGCTCTGCGAACTGGAAAGCTGTCACAACCCACTTGTAATGTGCGCCTTTCTGGTGGAGGGACAAAAATCGTAGGGAATATGTTGAACTGGGTAGACAGTGATTATGATATACTGGTATTTGTGAGGAAAAATTCTCGTGTTTCTGCTAAAGCTGTAATCAAATCCCTGGCGGACTATATAAAACTGAAACCTTTGTATAGAGGCGCCACACAAGCTACGGCTATATTGCACAAAAAATTGCGCAAACCGATGCCAATGGCTAAGCACTCCAATGTGTGGTCAGTGATCACTGAACATTGCGGAGGCATACACGATGTGGTTTCCATTGATGTTGGTGTTGTGATGTATGATGATGATTACGCATACGTCCAAGATGAAGTATTAGCATCACACTTTGGACTATCAGATCCAGCTATCATTCCTACTGAGGTCATTTTGCCGAGTCCAGACAATCAGATCTTATTAGAAGGTAATCCTGTCAGTTTACCCGGGCGATGGGATATTTTGTTGAGTTTCTACAATGACAAGAATGCATCTGCAGTTGATAATGTGCGCAATTTGATGATGGCCCCCGTGGAGCATTTTGACAACGCTGCCATGTTTAGCTGCAACAAGATGTCTTACAACAAAACAGCTTTTCTGATGATTCTAGATGCATGCGAAAGAATCGGTCAAAGCAGCGGTTTTAGTAAATGGTTGGAATTGGAAATGTTGGTTCCCACCACTTTTGATTTCATTATATTTGAAACCCAGGCGAAGGAAGCTAAGGTCCACACAATGTGCGCTATGTTTGCTGGTAGTCGAGGGGATCACATTCCTATGTTAAATTTCGTTTATTGGTTGAAAAATTGGATTGACATAACTTGCTTGGTCCCTAGTGATTTCAGCATCACCCTGCCACATGAAGTCACAGAAGTTAGGTTTGAAGTGGATTCATCACATTTTGTGCATGGGGGTGGTAAAGACAATAGTGTGATCAAGCAAAACATCAAATACGTATCTGAAGTATTGAGCAGAACGAATTCTGTGTATGATGTGGTAGTCGGACCCTTCTTTTGCAACGAAGTTGATTTCATACCGGCGAGTCAATTCAAAATCAAATTATGGCCCGTAATTATCAACCCTTATAAGAACATTCCTTTGATCAAACAGCCTCTACGTAGTTTGATACTCAAAACTTTTAGTGTGACCAATAATGTTGAGACGTTGGATTTTGCATGTGTTCCTAAGGCTTTTAATCCAGTCGACAAAAGTTTGGGTTGGGCATTGTCACCGTTGAACTTTGAATCGGACGATGTGACTGTAAAAGTGATTCAAGCCATGAGTAGGACTAGTGATTTATTTACGGTAGTATCATTTGGTTCAATGCAGTTTGCCAATTATAAAGAGACTATTGAGAACATCTTGACAAGTGAGACGGGGCCTTTTCTATTGTGCTGCAATTACTCACATCAGGACGGTTCCATTCATTTCAATAATACTACATACAATTTGGATGAGTTAACATTTACTAGGGACCTAATTGTAGTGAAAACTTGTAATTTCTACCTACTTAAACCGTATGTCAAGAAATTGATCCATCATGGTGGATGTGGTACTTTGCTAACTGGATATTTTTGGGCTGTGGAACAAAAAATTCACCCAATCGCCTATGAACAATTCGACAATGCCAAATATTATTTAGAAAACAAAGCGCCAATCTTGAACATAGAGGAATGTCTAAATTCATTCCAGCATGAAGTATTAAATCTCTTTGGTTTGAAATCCAAGTACACTGAATATAAGATACCAAATGCTGTATTGACCAGGTTGGCACTTCCCACCACAGACACTATTCAAGTTCGTAAAAGCATCAAAGTAATGCATGGTTTTGTCACTGACATGGAGATTCAAAAAATCAGCGTGTCCACTGACTGTGTTCTTTTAAGTTTACAACTGCTCTTCCCTGATCTGGCGGATCATGTTAGTGAAGTGTACAGATCTTGGCAACAAATTATGGATTTCACTAGTGTGTCTGATATAGTGTGTTTGGTGTTGACCTTGCAGGTCTCAGTACATATAGTTCATTCGGGTGAGTCTATTATTGTCGAAATTGACGATTCTAGCAATGACGCCGCTTTAATAATTTCAGAAGATTTGCGTCATTGTGATGCTGGGCACGTAGTCACAGCCAATGTACCACACGTCAGTGAGATGATTAGTCCTATGGAAGTGACTGTACCAGGCGTAGATAACCTAACATTTTTGTCCAAGGTGGTTCAAGTTTTCTCTAAATCAGATTTTGGAGAAACGGCATTGGAAAAAGTGTTGTTGGCAGTATTGAGTAAAAATCCCACTAAGTTGAGTTTTTCACTAATTAGAAAGTCAAAATCTTGTTATTTGCCAAAAATCATTAAAGTATCAGCAGGAGCTGTTGTGGTAGACAATCTACCGCCGTTTTACACATGGCAGTTGTTGACCAACGTTGGTGTCATACCCGCAGTCAGTCTCAAATCGTCAGACGGGTCAACAACTATTCTATACACCGGGTTTAGCTCAGTGGTTGTGCCCACCATAGCTTTTCGATACAATAATTTTGAGTCCCACTTAGTAGTTAAGGGTACCCAGAAAGCTAAATCTTGGGTTAAAGCATGTATCAACCAGACTACTCTTAATTACTGCAGGTCAAAAGACATCCCCGTTTTCGGTGTGGCATCAGAGCCAGTGTCAGAATTGTATGTTTACAACACCTGGAATAGAAAGCACCACTTGGAAAAAGAAAGAGAGGTGATTATGCATAGTGAGAATATTAGAGTCGTTCCAAGTCAATTATCCATGAAATGGTTAAGGTTGCTGAAAACATTAACTAAACACAAGGTCATAATACTTAAAGGCAAACCACACTTTGCTGTCGAATTGAGTAATAAGCAGCCATCCCGTGAGGTCACTAAAAAATTTTATGCATCTCTAGCAGCATTTGAGACGATAGCGTTGGAAGATGTGGTGCTACTGAAGAATATCACTAGTGAGGAAATTGCACTACTAGACGAGCGTATGACCTTTGCTGAAGACGATGTCGGTGCACCACAAGTGGCATATCCGTGGGTGTTGAACACAACGCCATTAGAAATGGGCACGATTGAAGAGATGTTCGATCAAGTGAATGTAGATTTGGATGATTGGAAAGCCCAAATTATAGCAGAAGAATTCCATATTCCAGTGAATGAAGTGCATCAAACAATAGTGGTGCGATGTGAAAGAACGGGTTTGCGGGTTAGTACAGCACTTGAGATTCTTGCAACAAGTGAATTTTGCAACAATGGCATCCTCAGCTTTAGCAAACATTGGTTACACTACAAATTGCAGCCAGTGGGAGCAGGCCAAGATCATTTTAACGAAGCTAATGCGTGGCACACAACTGAACGCCAACATCGTTCAGAAAACAAATTTGATGTGGTCACAGCGAGTTCTGGCACTAGTAGGTCTTTAAACACGAAAGTGTTATTGAACATGTTGCACTTAACAAGTGGTATCGCACGTGAGAGTGAAGCAGACATGTTCGCTGAGGTGTGCAGAGATGCGAAGCTAATTGAATTTTATAAAATGGAAAATGGGGAGCACAGCATCGAATTGCAAAAGGTAGACAATATACCAGACCTAAGCAGTCAGGATTATTGGGATACCTCCGCAGAATTGCAGGATCACACTATTATTCTTCCCTCTTCGAATCAAATCAAGATGCGTGGACGGTTGGAACCTGGTGACTTGACAAAATGCATAAAGTTGGCAATGGAGCAATACCCCATTTACGCTAGACCCTCCATAACTAAAGATTACTTGGCAGAGTTTAACTCTTTTAGTAATAGACAAGGCCAAGTTAAGCGTTATGCATTCAAAAATTTTGACATTGAGTCAGAACACAAGATGTTCGTTGCGAATTATTTTATAGAAGATTTTTCTAATCTATCATCTAGGTTTCAAACTATGCCGGTCAATTTTGATTTCGAAGCATCCGTCAATTGGGTAAAACAGCATAACTACCCAGAGGCCGTAATAAGAGATTTAGAGAGATTGTTTGATGAAGGTTTTGAATCAAGGCCATTAGCATACGTAGAAGTGCACCCCAAAACGGAGCAGACAACCAAGATGAACAAATTTTCGCGTTGGTATAATGAAGTTGTGTCCAGATCCATCGTTGCGTCAGTGTACAGTGTAGCAGCTTTGTTCTCACCCCCTTTCCTTGAGCTGAAAAAACGATTCAAAGATGCGTTACGTGATGGTGTGATTTATGCAGATGGTATGACTCCTGAGCAATTAGGAGCGTATTTAAGGACGAGAAAACCCTGTCGCATGTTTATTGAAGATGATTTAACACAACAAGACGGCCAAACGAGTATGGCCATCATCGAACTTGAGTTCATCATTTATCATGATCTTGGTCTTGATCCACACTTGTCAGAAATGTACAAATCCTGCCACATGTCATGGCGTTGGAAAGGCCATGGTATATCCGGACTTGGTGATGCTATGCGTTTAACTGGACAAGTGACTACTGCGCTTGGCAACGCGATAACCAATCTCATTGTGCACAACCGCTTTATGGTTAGAAACAGAAATCATATTGATATGATGGCATTTCTGGGTGATGATGTAATATTCACTAGTGACCACGCATTGAATGTTTCCAACCATGGCACTGAAACTAAAGACATTTATAATATGGTTAGCAAAGTAACTCAGAGAGAGTTAGTAGGTGGTTTCCTTTCCATGATCGTGCACAACGTGGGTGGGATCATTTCAGTTTGTCCTCACTTTAAGAGAATGCGCCACAGATATTCAGTTTGCAATTATTCATTTTCAGGGGCGGAAAGGGAAACAAAGATCAAGTCACGAGCATTGTCATATTGTTTCATGTTGGGAAATCTGAAGGAATCTAAGGATATTGCGAGTTCAATTACCACTGGGGTCAACATACCAGACTGGTTTGATTGGCCACAAGCTATAGAAGCGAATGCATTGTATGATGACTCCAATGTATTTGCAGTGCAAAGTCATGTAGGGAGTTTATGTTCCATGTTAAAGAACTTCCAACCCATTGAACATGAATTTGCTATAGTGGGAAAACCAAAGTTCAATTGAGAACCTCATAGAACTTTCTGAAGTTGAAATTTTAATTTTTTGTTGCCAGGCATCTATATGAGC
